# Supplementary material for: Phylogenomic Analyses of Hepatica Species and Comparative Analyses Within Tribe Anemoneae (Ranunculaceae)
Source: Front Plant Sci. 2021 Jun 4;12:638580. doi: 10.3389/fpls.2021.638580 (PMC8211876; doi:10.3389/fpls.2021.638580)
Supplement: Supplementary file 1 [file Table_1.XLSX]

## Sheet: Table S1
Supplementary Table 1. List of taxa including in analyses
Species	Voucher (Herbarium)	Comparative genome analysis	infA gene analysis	Assession number	Reference
Subfamily Ranunculoideae
Tribe Anemoneae
Hepatica asiatica	NR-HA01 (YNUH), Gyeoungsan, Korea	○	○	MG952902	This study
Hepatica insularis	NR-HIN04 (YNUH), Jeju, Korea	○	○	MG952900	This study
Hepatica maxima		○	○	MG952899	Park and Park, 2020
Hepatica nobilis	23726 (K), Sweden	○	○	MT178453	This study
Hepatia transsilvanica	S-1757 (K), Transylvnia, Rumania	○	○	MT178454	This study
Hepatica nobilis var. japonica	NR-HJ01 (YNUH), Gyeongsan, Korea	○	○	MG952898	This study
Hepatica henryi	NR-HE01 (YNUH), Gyeongsan, Korea	○	○	MG952901	This study
Hepatica falcoenri	HF02 (YNUH), Khasimir, India	○	○	MT178452	This study
Hepatica acutiloba	R.Kral 89223 (TEX), Warrior, AL, USA	○	○	MT178450	This study
Hepatica americana	KYO 00008664 (KYO), Rockbridge, VA, USA	○	○	MT178451	This study
Anemone flaccida	AN01 (YNUH), Gyeongsan, Korea	○	○	MT178449	This study
Anemone raddeana		○	○	MK569472	Zhai et al., 2019
Anemone tomentosa		○	○	MG001339	Liu et al., 2018
Anemone turlifolia		○	○	MH205608	Liu et al., 2018
Anemoclema galucifolium		○	○	MH205609	Liu et al., 2018
Clematics terniflora		○	○	KJ956785	Liu et al., 2018
Clematics fusca var. coreana		○	○	KM562489	Park and Park, 2016
Naravelia pilulifera		○	○	KY120887	Liu et al., 2018
Pulsatilla chinensis		○	○	MG001341	LIu et al., 2018
Tribe Ranunculaeae
Oxygraphis glacialis		○	○	MK569489	Zhai et., 2019
Tribe Adonideae
Megaleranthis saniculiflia			○	FJ597983	Kim et al., 2009
Trollius chinensis			○	KX752098	Unpublished
Tribe Caltheae
Caltha palustris			○	MK569480	Zhai et al., 2019
Tribe Cimicifugeae
Actaea asiatica			○	MK569469	Zhai et al., 2019
Tribe Delphinieae
Aconitum coreanum			○	NC031421	Unpublished
Gymnaconitum gymnandrum			○	KT964697	Unpublished
Tribe Helleboreae
Helleborus thibetanus			○	MK569493	Zhai et al., 2019
Subfamily Thalictroideae
Isopyrum manshuricum			○	MK569496	Zhai et al., 2019
Thalictrum coreanum			○	KM206568	Park et al., 2015

## Sheet: Table S2
Supplemental Table 2. List of gene contents in genus Hepatica
Category	Groups of Genes	Names of Genes
Self-replication	rRNA	rrn4.5, rrn5, rrn16, rrn23
	Ribosomal RNA	trnA-UGC†,‡, trnC-GCA, trnD-GUC, trnE-UUC, trnF-GAA, trnfM-CAU, trnG-GCC‡, trnG-UCC, trnH-GUG, trnI-CAU†, trnI-GAU†,‡, trnK-UUU‡, trnL-CAA†, trnL-UAA‡, trnL-UAG, trnM-CAU, trnN-GUU†, trnP-UGG, trnQ-UUG, trnR-ACG†, trnR-UCU, trnS-GCU, trnS-GGA, trnS-UGA, trnT-GGU, trnV-GAC†, trnV-UAC‡, trnW-CCA, trnY-GUA
	Small subunit of ribosome	rps2, rps3†, rps4, rps7†, rps8†, rps11, rps12†,‡, rps14, rps15, rps18, rps19†
	Large subunit of ribosme	rpl2†,‡, rpl14†, rpl16†,‡, rpl20, rpl22†, rpl23†, rpl33, rpl36
	RNA polymerase subunit	rpoA, rpoB, rpoC1‡, rpoC2
Photosynthesis	ATP synthase	atpA, atpB, atpE, atpF‡, atpH, atpI
	NADH dehydrogenase	ndhA‡, ndhB†,‡, ndhC, ndhD, ndhE, ndhF, ndhG, ndhH, ndhI, ndhJ, ndhK
	Cytochrome b/f complex	petA, petB‡, petD‡, petG, petL, petN
	PhotosystemⅠ	psaA, psaB, psaC, psaI, psaJ
	PhotosystemⅡ	psbA, psbB, psbC, psbD, psbE, psbF, psbH, psbI, psbJ, psbK, psbM, psbN, psbT, psbZ
	Large chain of RUBISCO	rbcL
Others	ATP-dependent protase	clpP‡
	Cytochrome c biogenesis protein	ccsA
	Acetyl-CoA carboxylase	accD
	Chloroplast envelope membrane protein	cemA
	Maturase	matK
Unkown function	Hypothetical reading frame	ycf1, ycf2†, ycf3‡, ycf4
†, duplicated gene in IR
‡, gene including one or two introns

## Sheet: Table S3
Supplemental Table 3. Pairwise comparison of nucleotide substitution rates for 76 plastid protein coding genes. Aneome flaccida was used as a reference to compare against all Hepatica species. dS, synonymous substitution; dN, non-synonymous substitution.
Gene	H. acutiloba	H. acutiloba	H. acutiloba	H. americana	H. americana	H. americana	H. asiatica	H. asiatica	H. asiatica	H.falconeri	H.falconeri	H.falconeri	H. henryi	H. henryi	H. henryi	H. insularis	H. insularis	H. insularis	H. maxima	H. maxima	H. maxima	H. nobilis	H. nobilis	H. nobilis	H. nobilis var. japonica	H. nobilis var. japonica	H. nobilis var. japonica	H. transsilvanica	H. transsilvanica	H. transsilvanica
	dS	dN	dN/dS	dS	dN	dN/dS	dS	dN	dN/dS	dS	dN	dN/dS	dS	dN	dN/dS	dS	dN	dN/dS	dS	dN	dN/dS	dS	dN	dN/dS	dS	dN	dN/dS	dS	dN	dN/dS
accD	0.0417	0.0162	0.388489	0.0417	0.0162	0.388489	0.0416	0.018	0.432692	0.0381	0.0171	0.448819	0.0381	0.018	0.472441	0.038	0.018	0.473684	0.0416	0.018	0.432692	0.0381	0.0153	0.401575	0.0416	0.0171	0.411058	0.0381	0.018	0.472441
atpA	0.0443	0.0052	0.117381	0.0443	0.0052	0.117381	0.0443	0.0044	0.0993228	0.0443	0.0044	0.0993228	0.0443	0.0044	0.0993228	0.0443	0.0044	0.0993228	0.0443	0.0052	0.117381	0.0472	0.0044	0.0932203	0.0415	0.0044	0.106024	0.0443	0.0044	0.0993228
atpB	0.0762	0.0018	0.023622	0.0762	0.0018	0.023622	0.0793	0.0009	0.0113493	0.0792	0.0018	0.0227273	0.0762	0.0018	0.023622	0.0793	0.0009	0.0113493	0.0792	0.0018	0.0227273	0.0792	0.0018	0.0227273	0.0792	0.0018	0.0227273	0.0792	0.0027	0.0340909
atpE	0.0777	0.0166	0.213642	0.0777	0.0166	0.213642	0.0778	0.0133	0.170951	0.0778	0.0133	0.170951	0.0778	0.0133	0.170951	0.0778	0.0133	0.170951	0.0897	0.0133	0.148272	0.0897	0.0133	0.148272	0.1018	0.0133	0.130648	0.0897	0.0133	0.148272
atpF	0.0247	0.007	0.283401	0.0247	0.007	0.283401	0.0331	0.007	0.21148	0.0163	0.0118	0.723926	0.0247	0.007	0.283401	0.0331	0.007	0.21148	0.0247	0.0094	0.380567	0.0247	0.0094	0.380567	0.0247	0.007	0.283401	0.031	0.01	0.322581
atpH	0.0782	0	0	0.0782	0	0	0.0619	0	0	0.0619	0	0	0.0619	0	0	0.0619	0	0	0.0784	0	0	0.0619	0	0	0.0619	0	0	0.0619	0	0
atpI	0.0168	0	0	0.0168	0	0	0.0168	0	0	0.0112	0	0	0.0225	0	0	0.0168	0	0	0.0168	0	0	0.0168	0	0	0.0168	0	0	0.0168	0	0
ccsA	0.0402	0.0257	0.639303	0.0402	0.0257	0.639303	0.0299	0.0228	0.762542	0.035	0.0213	0.608571	0.0299	0.0213	0.712375	0.0299	0.0228	0.762542	0.0299	0.0213	0.712375	0.0299	0.0213	0.712375	0.0299	0.0213	0.712375	0.0299	0.0228	0.762542
cemA	0.0566	0.015	0.265018	0.0566	0.015	0.265018	0.0566	0.015	0.265018	0.0494	0.0188	0.380567	0.0717	0.015	0.209205	0.0566	0.015	0.265018	0.064	0.015	0.234375	0.0567	0.0169	0.29806	0.0566	0.015	0.265018	0.0566	0.015	0.265018
clpP	0.036	0	0	0.036	0	0	0.0287	0	0	0.0286	0.0022	0.0769231	0.0287	0	0	0.0287	0	0	0.0287	0	0	0.0287	0	0	0.0287	0	0	0.036	0	0
matK	0.024	0.0154	0.641667	0.024	0.0154	0.641667	0.027	0.0163	0.603704	0.027	0.0171	0.633333	0.0239	0.0145	0.606695	0.027	0.0154	0.57037	0.0254	0.015	0.590551	0.0254	0.0167	0.65748	0.0239	0.018	0.753138	0.0285	0.0167	0.585965
ndhA	0.0415	0.0074	0.178313	0.0415	0.0074	0.178313	0.03	0.0074	0.246667	0.0377	0.0061	0.161804	0.0376	0.0074	0.196809	0.0338	0.0074	0.218935	0.0376	0.0074	0.196809	0.0376	0.0074	0.196809	0.0376	0.0074	0.196809	0.0376	0.0074	0.196809
ndhB	0.008	0.0017	0.2125	0.008	0.0017	0.2125	0.008	0.0017	0.2125	0.008	0.0017	0.2125	0.008	0.0017	0.2125	0.008	0.0017	0.2125	0.008	0.0017	0.2125	0.008	0.0017	0.2125	0.008	0.0017	0.2125	0.0107	0.0017	0.158879
ndhC	0.012	0.0073	0.608333	0.012	0.0073	0.608333	0.012	0.0036	0.3	0.012	0.0036	0.3	0.012	0.0036	0.3	0.012	0.0036	0.3	0.012	0.0036	0.3	0.012	0.0036	0.3	0.012	0.0073	0.608333	0.012	0.0036	0.3
ndhD	0.1028	0.0141	0.13716	0.1028	0.0141	0.13716	0.1127	0.0141	0.125111	0.0965	0.0132	0.136788	0.1094	0.015	0.137112	0.1062	0.0141	0.132768	0.1029	0.0159	0.154519	0.1029	0.0141	0.137026	0.106	0.015	0.141509	0.1029	0.0141	0.137026
ndhE	0.0282	0.0044	0.1561	0.0282	0.0011	0.1561	0.014	0.0044	0.3152	0.014	0.0044	0.3152	0.0282	0.0044	0.1562	0.014	0.0044	0.314286	0.0282	0.0044	0.156	0.0282	0.0044	0.3152	0.014	0.0044	0.3152	0.0428	0.0044	0.1029
ndhF	0.0524	0.0167	0.3192	0.0524	0.0167	0.3192	0.0572	0.0153	0.268	0.0497	0.016	0.3221	0.0497	0.016	0.3221	0.0572	0.016	0.2802	0.0547	0.0139	0.2546	0.0522	0.0139	0.2666	0.0597	0.0132	0.2213	0.0547	0.0139	0.2545
ndhG	0.0241	0.0025	0.103734	0.0241	0.0025	0.103734	0.0239	0.0025	0.104603	0.0239	0.005	0.209205	0.0159	0.0025	0.157233	0.0239	0.0025	0.104603	0.0159	0.005	0.314465	0.0159	0.0025	0.157233	0.0159	0.0025	0.157233	0.0159	0.0025	0.157233
ndhH	0.0538	0.0011	0.0204461	0.0538	0.0011	0.0204461	0.0537	0	0	0.0657	0	0	0.0657	0	0	0.0537	0	0	0.0537	0	0	0.0576	0	0	0.0657	0	0	0.0576	0	0
ndhI	0.0663	0.0122	0.184012	0.0663	0.0122	0.184012	0.0663	0.0122	0.184012	0.0663	0.0122	0.184012	0.0663	0.0122	0.184012	0.0663	0.0122	0.184012	0.0663	0.0122	0.184012	0.0663	0.0122	0.184012	0.0663	0.0122	0.184012	0.0663	0.0122	0.184012
ndhJ	0.0672	0.0027	0.0401786	0.0672	0.0027	0.0401786	0.067	0	0	0.067	0	0	0.067	0	0	0.067	0	0	0.067	0	0	0.067	0	0	0.067	0.0027	0.0402985	0.067	0	0
ndhK	0.0247	0.0117	0.473684	0.0247	0.0117	0.473684	0.0247	0.0157	0.635628	0.031	0.0137	0.441935	0.0247	0.0137	0.554656	0.0247	0.0157	0.635628	0.031	0.0137	0.441935	0.0247	0.0137	0.554656	0.0309	0.0177	0.572816	0.0247	0.0137	0.554656
petA	0.0597	0.0054	0.0904523	0.0597	0.0054	0.0904523	0.0597	0.0054	0.0904523	0.0595	0.0041	0.0689076	0.0645	0.0054	0.0837209	0.0645	0.0068	0.105426	0.0645	0.0054	0.0837209	0.0645	0.0054	0.0837209	0.0645	0.0054	0.0837209	0.0597	0.0054	0.0904523
petB	0.0665	0	0	0.0665	0	0	0.0596	0	0	0.0735	0	0	0.0665	0	0	0.0596	0	0	0.0665	0	0	0.0735	0	0	0.0665	0	0	0.0665	0	0
petD	0.0766	0	0	0.0766	0	0	0.0951	0.0027	0.0283912	0.0856	0	0	0.0677	0	0	0.0947	0	0	0.0947	0	0	0.0856	0	0	0.0856	0	0	0.0856	0	0
petG	0.0359	0	0	0.0359	0	0	0.0359	0	0	0.0359	0	0	0.0359	0	0	0.0359	0	0	0.0359	0	0	0.0359	0	0	0.0359	0	0	0.0359	0	0
petL	0.0407	0.0149	0.366093	0.0407	0.0149	0.366093	0.0407	0.0149	0.366093	0.0407	0.0301	0.739558	0	0.0149	0	0.0407	0.0149	0.366093	0.0407	0.0149	0.366093	0.0407	0.0149	0.366093	0.0407	0.0149	0.366093	0.0407	0.0149	0.366093
petN	0	0	0	0	0	0	0	0	0	0	0	0	0	0	0	0	0	0	0	0	0	0	0	0	0	0	0	0	0	0
psaA	0.0349	0.0035	0.100287	0.0349	0.0035	0.100287	0.0349	0.0017	0.0487106	0.0349	0.0017	0.0487106	0.031	0.0017	0.0548387	0.0349	0.0023	0.0659026	0.033	0.0017	0.0515152	0.0349	0.0017	0.0487106	0.0409	0.0023	0.0562347	0.033	0.0017	0.0515152
psaB	0.0426	0	0	0.0426	0	0	0.0405	0	0	0.0405	0	0	0.0405	0	0	0.0384	0	0	0.0384	0	0	0.0384	0	0	0.0405	0	0	0.0405	0	0
psaC	0.0263	0.0019	0.0722433	0.0263	0.0019	0.0722433	0.0263	0.0009	0.0342205	0.0292	0.0009	0.0308219	0.0292	0.0009	0.0308219	0.0263	0.0009	0.0342205	0.0263	0.0009	0.0342205	0.0322	0.0009	0.0279503	0.0263	0.0009	0.0342205	0.0263	0.0009	0.0342205
psaI	0.039	0.0123	0.315385	0.039	0.0123	0.315385	0.039	0.0123	0.315385	0.039	0.0123	0.315385	0.039	0.0123	0.315385	0.039	0.0123	0.315385	0.039	0.0123	0.315385	0.039	0.0123	0.315385	0.039	0.0123	0.315385	0.039	0.0123	0.315385
psaJ	0.0311	0.0102	0.327974	0.0311	0.0102	0.327974	0.0311	0.0102	0.327974	0.0311	0.0102	0.327974	0.0311	0.0102	0.327974	0.0311	0.0102	0.327974	0.0311	0.0102	0.327974	0.0311	0.0102	0.327974	0.0311	0.0102	0.327974	0.0311	0.0102	0.327974
psbA	0.041	0	0	0.041	0	0	0.0453	0	0	0.0326	0	0	0.0326	0	0	0.041	0	0	0.0368	0	0	0.0368	0	0	0.0368	0	0	0.041	0	0
psbB	0.0574	0.0043	0.0749129	0.0574	0.0043	0.0749129	0.0574	0.0043	0.0749129	0.0544	0.0043	0.0790441	0.0694	0.0043	0.0619597	0.0604	0.0043	0.0711921	0.0604	0.0043	0.0711921	0.0574	0.0043	0.0749129	0.0604	0.0043	0.0711921	0.0604	0.0043	0.0711921
psbC	0.0263	0.0019	0.0722433	0.0263	0.0019	0.0722433	0.0263	0.0009	0.0342205	0.0292	0.0009	0.0308219	0.0292	0.0009	0.0308219	0.0263	0.0009	0.0342205	0.0263	0.0009	0.0342205	0.0322	0.0009	0.0279503	0.0263	0.0009	0.0342205	0.0263	0.0009	0.0342205
psbD	0.0367	0	0	0.0367	0	0	0.0284	0	0	0.0284	0	0	0.0284	0	0	0.0284	0	0	0.0284	0	0	0.0284	0	0	0.0284	0	0	0.0284	0	0
psbE	0.0171	0	0	0.0171	0	0	0.0171	0	0	0.0171	0	0	0.0171	0	0	0.0171	0	0	0.0171	0	0	0.0171	0	0	0.0171	0	0	0.0171	0	0
psbF	0	0.0116	0	0	0.0116	0	0	0	0	0	0	0	0	0	0	0	0	0	0	0	0	0	0	0	0	0	0	0	0	0
psbH	0.0407	0.0122	0.299754	0.0407	0.0122	0.299754	0.0407	0.0122	0.299754	0.0407	0.0183	0.449631	0.0407	0.0122	0.299754	0.0407	0.0122	0.299754	0.0407	0.0122	0.299754	0.0407	0.0122	0.299754	0.0407	0.0122	0.299754	0.0407	0.0122	0.299754
psbI	0	0	0	0	0	0	0	0	0	0	0	0	0	0	0	0	0	0	0.0385	0	0	0	0	0	0	0	0	0	0	0
psbJ	0.0303	0	0	0.0303	0	0	0.0303	0	0	0.0303	0	0	0.0303	0	0	0.0303	0	0	0.0303	0	0	0.0303	0	0	0.0303	0	0	0.0303	0	0
psbK	0.0259	0.0141	0.544402	0.0259	0.0141	0.544402	0.0259	0.0141	0.544402	0.0259	0.0141	0.544402	0.0259	0.0141	0.544402	0.0259	0.0141	0.544402	0.0259	0.0141	0.544402	0.0259	0.0141	0.544402	0.0259	0.0141	0.544402	0.0259	0.0141	0.544402
psbL	0	0	0	0	0	0	0	0	0	0	0	0	0	0	0	0	0	0	0.0423	0	0	0	0	0	0	0	0	0	0	0
psbM	0.0411	0	0	0.0411	0	0	0.0411	0	0	0.0411	0	0	0.0411	0	0	0.0411	0	0	0.0411	0	0	0.0411	0	0	0.0411	0	0	0.0411	0	0
psbN	0	0	0	0	0	0	0.0328	0	0	0	0	0	0	0	0	0	0	0	0	0	0	0	0	0	0	0	0	0	0	0
psbT	0.2239	0	0	0.2239	0	0	0.2239	0	0	0.2239	0.0127	0.0567218	0.2239	0	0	0.2239	0	0	0.2239	0	0	0.2239	0	0	0.2239	0	0	0.2239	0	0
psbZ	0.0219	0	0	0.0219	0	0	0.0219	0	0	0.0445	0	0	0.0219	0.0072	0.328767	0.0219	0	0	0.0219	0	0	0.0219	0	0	0.022	0.0072	0.327273	0.0219	0	0
rbcL	0.0669	0.0028	0.0418535	0.0669	0.0028	0.0418535	0.0668	0.0028	0.0419162	0.0668	0.0028	0.0419162	0.0668	0.0028	0.0419162	0.07	0.0028	0.04	0.0668	0.0028	0.0419162	0.0637	0.0046	0.0722135	0.0636	0.0028	0.0440252	0.0669	0.0028	0.0418535
rpl2	0.0048	0.0016	0.333333	0.0048	0.0016	0.333333	0.0048	0.0016	0.333333	0.0048	0.0016	0.333333	0.0048	0.0016	0.333333	0.0048	0.0016	0.333333	0.0048	0.0016	0.333333	0.0048	0.0016	0.333333	0.0048	0.0016	0.333333	0.0048	0.0016	0.333333
rpl14	0.0116	0	0	0.0116	0	0	0.0116	0	0	0.0116	0	0	0.0116	0	0	0.0116	0	0	0.0116	0	0	0.0116	0	0	0.0116	0	0	0.0116	0	0
rpl16	0.0095	0.0033	0.347368	0.0095	0.0033	0.347368	0.0095	0.0033	0.347368	0.0095	0.0033	0.347368	0.0095	0.0033	0.347368	0.0095	0.0033	0.347368	0.0192	0.0033	0.171875	0.0095	0.0033	0.347368	0.0095	0.0033	0.347368	0.0095	0.0033	0.347368
rpl20	0.0058	0.0095	1.63793	0.0058	0.0095	1.63793	0	0.0114	0	0.0097	0.0354	3.64948	0	0.0114	0	0	0.0076	0	0	0.0114	0	0	0.0152	0	0.0117	0.0076	0.649573	0	0.0114	0
rpl22	0.0086	0.0049	0.569767	0.0086	0.0049	0.569767	0.0086	0.0049	0.569767	0	0.0049	0	0	0.0049	0	0.0086	0.0049	0.569767	0.0086	0.0049	0.569767	0.0086	0.0049	0.569767	0.0086	0.0049	0.569767	0.0085	0.0098	1.15294
rpl23	0	0	0	0	0	0	0	0	0	0.0157	0	0	0	0	0	0	0	0	0	0	0	0	0	0	0	0	0	0	0	0
rpl33	0.0738	0.0196	0.265583	0.0738	0.0196	0.265583	0.0478	0.013	0.271967	0.048	0.0196	0.408333	0.0478	0.013	0.271967	0.0478	0.013	0.271967	0.0478	0.013	0.271967	0.0478	0.013	0.271967	0.0478	0.013	0.271967	0.0478	0.013	0.271967
rpl36	0.0401	0.0118	0.294264	0.0401	0.0118	0.294264	0.0399	0	0	0.0399	0	0	0.0399	0	0	0.0399	0	0	0.0399	0	0	0.0399	0	0	0.0399	0	0	0.0399	0	0
rpoA	0.0664	0.0319	0.480422	0.0664	0.0319	0.480422	0.0661	0.0307	0.464448	0.0663	0.0293	0.441931	0.0662	0.0267	0.403323	0.0661	0.0307	0.464448	0.0663	0.0293	0.441931	0.0663	0.0293	0.441931	0.0713	0.0293	0.41094	0.0663	0.0293	0.441931
rpoB	0.0352	0.0053	0.150568	0.0352	0.0053	0.150568	0.0338	0.0045	0.133136	0.0338	0.0053	0.156805	0.0338	0.0049	0.14497	0.0338	0.0045	0.133136	0.0352	0.0045	0.127841	0.0352	0.0053	0.150568	0.0324	0.0049	0.151235	0.0366	0.0045	0.122951
rpoC1	0.0301	0.0026	0.0863787	0.0301	0.0026	0.0863787	0.03	0.0045	0.15	0.0301	0.0026	0.0863787	0.0279	0.0026	0.09319	0.0323	0.0032	0.0990712	0.0257	0.0026	0.101167	0.0257	0.0026	0.101167	0.0279	0.0032	0.114695	0.0301	0.0026	0.0863787
rpoC2	0.0392	0.0118	0.30102	0.0392	0.0118	0.30102	0.0387	0.011	0.284238	0.0387	0.0117	0.302326	0.0387	0.0104	0.268734	0.0387	0.0107	0.276486	0.0387	0.011	0.284238	0.0376	0.0126	0.335106	0.0387	0.0107	0.276486	0.0387	0.0104	0.268734
rps2	0.0185	0.0093	0.502703	0.0185	0.0093	0.502703	0.0185	0.0055	0.297297	0.0123	0.0055	0.447154	0.0123	0.0055	0.447154	0.0185	0.0055	0.297297	0.0185	0.0055	0.297297	0.0123	0.0055	0.447154	0.0123	0.0055	0.447154	0.0123	0.0055	0.447154
rps3	0.021	0.0059	0.280952	0.021	0.0059	0.280952	0.021	0.0059	0.280952	0.021	0.0059	0.280952	0.021	0.0059	0.280952	0.021	0.0059	0.280952	0.021	0.0059	0.280952	0.021	0.0059	0.280952	0.021	0.0059	0.280952	0.021	0.0059	0.280952
rps4	0.0543	0.0127	0.233886	0.0543	0.0127	0.233886	0.0543	0.0106	0.195212	0.0614	0.0127	0.20684	0.0613	0.0106	0.17292	0.0543	0.0127	0.233886	0.0543	0.0106	0.195212	0.0543	0.0106	0.195212	0.0615	0.0169	0.274797	0.0543	0.0106	0.195212
rps7	0.0089	0	0	0.0089	0	0	0.0089	0	0	0.0089	0	0	0.0089	0	0	0.0089	0	0	0.0089	0	0	0.0089	0	0	0.0089	0	0	0.0089	0	0
rps8	0.0301	0	0	0.0301	0	0	0.0301	0	0	0.0403	0	0	0.0301	0	0	0.0301	0	0	0.0301	0	0	0.0301	0	0	0.0301	0	0	0.0301	0	0
rps11	0.0387	0	0	0.0387	0	0	0.0387	0.0033	0.0852713	0.0387	0	0	0.0486	0	0	0.0387	0	0	0.0387	0	0	0.0386	0.0033	0.0854922	0.0588	0	0	0.0387	0	0
rps12	0.0421	0	0	0.0421	0	0	0.0421	0	0	0.0421	0	0	0.0421	0	0	0.0421	0	0	0.0421	0	0	0.0421	0	0	0.0421	0	0	0.0421	0	0
rps14	0.0299	0.0175	0.585284	0.0299	0.0175	0.585284	0.0299	0.0175	0.585284	0.0298	0.0131	0.439597	0.0299	0.0175	0.585284	0.0299	0.0175	0.585284	0.0454	0.0175	0.385463	0.0299	0.0175	0.585284	0.0299	0.0175	0.585284	0.0299	0.0175	0.585284
rps15	0.1367	0.0318	0.232626	0.1367	0.0318	0.232626	0.0745	0.0157	0.210738	0.0943	0.0157	0.16649	0.0745	0.0157	0.210738	0.0745	0.0157	0.210738	0.0745	0.0157	0.210738	0.0745	0.0157	0.210738	0.0939	0.0158	0.168264	0.0745	0.0157	0.210738
rps18	0.0141	0.0043	0.304965	0.0141	0.0043	0.304965	0.0141	0.0043	0.304965	0.0141	0.0043	0.304965	0.0141	0.0087	0.617021	0.0141	0.0043	0.304965	0.0141	0.0043	0.304965	0.0141	0.0043	0.304965	0.0141	0.0043	0.304965	0.0141	0.0043	0.304965
rps19	0	0	0	0	0	0	0	0	0	0	0.0047	0	0	0	0	0	0	0	0	0	0	0	0	0	0	0	0	0	0	0
ycf1	0.0667	0.0336	0.503748	0.0667	0.0336	0.503748	0.0678	0.0338	0.498525	0.0693	0.0324	0.467532	0.0654	0.0342	0.522936	0.0673	0.0332	0.493314	0.0654	0.0322	0.492355	0.0683	0.032	0.468521	0.0673	0.033	0.490342	0.068	0.035	0.514706
ycf2	0.0111	0.0058	0.522523	0.0097	0.0058	0.597938	0.0097	0.0053	0.546392	0.0118	0.0051	0.432203	0.0111	0.0051	0.459459	0.0097	0.0051	0.525773	0.0097	0.0051	0.525773	0.0097	0.0051	0.525773	0.0097	0.0053	0.546392	0.0097	0.0055	0.56701
ycf3	0.017	0.0052	0.305882	0.017	0.0052	0.305882	0.017	0.0026	0.152941	0.0345	0.0026	0.0753623	0.0257	0.0026	0.101167	0.017	0.0026	0.152941	0.017	0.0052	0.305882	0.017	0.0026	0.152941	0.017	0.0026	0.152941	0.0345	0.0026	0.0753623
ycf4	0.04	0.0047	0.1175	0.04	0.0047	0.1175	0.04	0.0071	0.1775	0.0482	0.0047	0.0975104	0.048	0.0071	0.147917	0.04	0.0071	0.1775	0.04	0.0047	0.1175	0.04	0.0047	0.1175	0.04	0.0047	0.1175	0.04	0.0047	0.1175

## Sheet: Table S4
Supplemental Table 4. Genes in Locally Collinear Block (LCB) identified using ProgressiveMauve alignment for Hepatica cp genomes.
LCBs	Genes	Location
LCB 1	rps4	LSC
LCB 2	rps16†, trnK-UUU, matK, psbA, trnH-GUG	LSC
LCB 3	trnQ-UUG, psbK, psbI,	LSC
LCB 4	trnS-GGA, ycf3, psaA, psaB, rps14, trnfM-CAU, trnG-GCC, psbZ, trnS-UGA, psbC, psbD, trnT-GGU, trnE-UUC, trnY-GUA, trnD-GUC, psbM, petN, trnC-GCA, rpoB, rpoC1, rpoC2, rps2, atpI, atpH, atpF, atpA, trnR-UCU, trnG-UCC	LSC
LCB 5	trnS-GCU	LSC
LCB 6	trnL-UAA, trnF-GAA, ndhJ, ndhK, ndhC	LSC
LCB 7	trnV-UAC, trnM-CAU, atpE, atpB, rbcL, accD, psaI, ycf4, cemA, petA, psbJ, psbL, psbF, psbE, petL, petG, trnW-CCA, trnP-UGG, psaJ, rpl33, rps18, rpl20, rps12, clpP, psbB, psbT, psbN, psbH, petB, petD, rpoA, rps11, rpl36, rps8‡, rps14‡, rpl16‡, rps3‡, rpl22‡, rps19‡, rpl2‡, rpl23‡, trnI-CAU‡, ycf2‡, trnL-CAA‡, ndhB‡, rps7‡, rps12‡, trnV-GAC‡, rrn16‡, trnI-GAU‡, trnA-UGC‡, rrn23‡, rrn4.5‡, rrn5‡, tr…	LSC/IR
LCB 8	ndhF, trnL-UAG, ccsA, ndhD, psaC, ndhE, ndhG, ndhI, ndhA, ndhH, rps15, ycf1	SSC
†, gene loss in Hepatica
‡, located in IR region
